# Supplementary material for: Targeted Treatment of Yaws With Household Contact Tracing: How Much Do We Miss?
Source: Am J Epidemiol. 2017 Nov 13;187(4):837–44. doi: 10.1093/aje/kwx305 (PMC5888927; doi:10.1093/aje/kwx305)
Supplement: Web Material [file kwx305dysonwebmaterialfinal.zip]

Archive with 2 entries (2 files):
- kwx305 Dyson Web Material Final/kwx305 Dyson Web Appendix 1.pdf
- kwx305 Dyson Web Material Final/kwx305 Dyson Web Appendix 2.zip
